# Supplementary material for: Investigation of heteroscedasticity in polygenic risk scores across 15 quantitative traits
Source: Front Genet. 2023 May 9;14:1150889. doi: 10.3389/fgene.2023.1150889 (PMC10203621; doi:10.3389/fgene.2023.1150889)
Supplement: Supplementary file 1 [file Table1.xlsx]

## Sheet: Table S1
Supplementary Table S1. Ratio of mean absolute residuals for G1 to G10 in the 12 simulation data.
Dataset	R2	Ratio of Mean absolute residuals for G1 and G10
HS0 (Homoscedasticity)	0.9	0.950469
	0.5	0.99
	0.1	0.9
HS1 (Heteroscedasticity)	0.9	1.99304
	0.5	1.83
	0.1	2.29
HS2 (Heteroscedasticity)	0.9	3.09977
	0.51	3.59
	0.1	3.19
HS3 (Heteroscedasticity)	0.91	17.8227
	0.5	17.73
	0.1	20.61

## Sheet: Table S2
Supplementary Table S2. Error rate outside 1 SD in the decile of the X-value group of simulation data in the validation set.
	R2	Decile Group
Dataset		G1	G2	G3	G4	G5	G6	G7	G8	G9	G10
HS0 (Homoscedasticity)	0.9	0.25	0.38	0.38	0.3	0.29	0.36	0.37	0.35	0.35	0.35
	0.5	0.27	0.38	0.36	0.25	0.28	0.34	0.33	0.3	0.28	0.35
	0.1	0.35	0.3	0.39	0.34	0.27	0.29	0.3	0.31	0.37	0.23
HS1 (Heteroscedasticity)	0.9	0.1	0.1	0.12	0.29	0.23	0.31	0.44	0.4	0.41	0.54
	0.5	0.1	0.18	0.24	0.38	0.33	0.27	0.37	0.35	0.33	0.5
	0.1	0.28	0.36	0.28	0.35	0.33	0.31	0.3	0.34	0.31	0.25
HS2 (Heteroscedasticity)	0.9	0.04	0.06	0.14	0.23	0.26	0.28	0.39	0.45	0.4	0.4
	0.51	0.08	0.13	0.19	0.23	0.33	0.28	0.38	0.32	0.46	0.46
	0.1	0.01	0.05	0.16	0.13	0.21	0.37	0.34	0.48	0.42	0.42
HS3 (Heteroscedasticity)	0.91	0	0	0.01	0.11	0.17	0.29	0.38	0.48	0.46	0.55
	0.5	0	0	0.02	0.08	0.24	0.21	0.31	0.43	0.41	0.59
	0.1	0	0	0.03	0.09	0.17	0.32	0.35	0.53	0.53	0.48

## Sheet: Table S3
Supplementary Table S3. Basic characteristics of each trait.
		GWAS set					PRS set
Field ID	Trait	Min	Max	Mean	Standard deviation	Total sample size	Min	Max	Mean	Standard deviation	Extreme outliera sample size	Non-extreme outlier range	Total sample size
30620	Alanine aminotransferase (ALT)	3.01	491.03	23.5344	13.9883	168976	3.1	495.19	23.5432	14.1095	3032	-20.40 < x < 63.25	169020
30610	Alkaline phosphatase (ALP)	8	1231.1	83.4286	26.2079	169041	12.5	1416.7	83.5798	26.6227	762	-18.30 < x < 181.20	169107
30650	Aspartate aminotransferase (AST)	3.3	598.3	26.2097	10.3317	168415	4.4	947.2	26.2142	10.8939	2812	-2.40 < x < 52.20	168450
21001	Body mass index (BMI)	12.6463	68.4083	27.3768	4.77072	177380	12.1212	74.6837	27.3848	4.74137	454	6.93 < x < 47.04	177381
30690	Cholesterol	1.88	13.719	5.93806	1.06288	114575	0.601	13.615	5.93131	1.06445	21	1.01 < x < 10.78	114681
30700	Creatinine	20.1	1219.4	72.2738	17.7863	168957	10.8	1163	72.3198	17.5511	487	3.60 < x < 138.70	169009
30720	Cystatin C	0.295	7.487	0.907166	0.172096	169030	0.36	7.21	0.907459	0.171047	1114	0.28 < x < 1.51	169089
20258	FEV1/ FVC ratio Z-score (FFR)	-4.21	5.182	0.416546	0.886226	143377	-3.942	5.436	0.413683	0.882389	274	-3.34 < x < 4.08	142948
50	Height	121	209	168.836	9.23972	177329	122	206	168.852	9.23899	0	120.00 < x < 218.00	177337
30810	Phosphate	0.369	4.186	1.15885	0.160343	154419	0.47	4.702	1.15772	0.160811	7	0.41 < x < 1.91	154630
30080	Platelet count	0.3	1488	253.211	59.7687	172049	0.4	1821	253.168	59.6431	301	-7.00 < x < 507.50	172109
30010	Red blood cell count (RBC)	0.006	7.753	4.51033	0.407676	172049	0.006	7.911	4.51061	0.407362	83	2.59 < x < 6.42	172110
30860	Total protein (TP)	36.27	117.36	72.349	4.03641	154542	45.99	115.28	72.3599	4.02553	69	53.92 < x < 90.60	154769
30870	Triglycerides (TG)	0.25	11.276	1.69088	0.992981	114486	0.231	11.278	1.68904	1.00242	1292	-2.16 < x < 5.24	114590
Preprocessing	Waist-to-hip ratio adjusted for BMI (WHRadjBMI)	-0.473162	1.22876	5.52645e-13	0.0570076	177329	-0.358267	0.48766	-3.28865e-12	0.0325091	106	-0.14 < x < 0.14	177337
aThe value is more than Q3 + 3x3IQR or less than Q1 - 3xIQR (Q1: 25th percentile of trait values, Q3: 75th percentile of trait values, IQR: Q3-Q1), FEV1: Forced expiratory volume in one second, FVC: Forced vital capacity.

## Sheet: Table S4
Supplementary Table S4. Results of heritability in the GWAS set.
Field ID	Trait	Heritability	Standard error of heritability	P-value of genetic heritability	Intercept of LD score regression	Standard error of intercept
30620	Alanine aminotransferase (ALT)	0.0808	0.0074	< 2.00E-16	1.024	0.0099
30610	Alkaline phosphatase (ALP)	0.1661	0.024	2.25e-12	1.0599	0.0169
30650	Aspartate aminotransferase (AST)	0.0556	0.0058	< 2.00E-16	1.0313	0.0087
21001	Body mass index (BMI)	0.2302	0.0089	< 2.00E-16	1.0596	0.0113
30690	Cholesterol	0.2048	0.0252	2.22e-16	1.0553	0.0137
30700	Creatinine	0.142	0.0079	< 2.00E-16	1.0364	0.0102
30720	Cystatin C	0.1434	0.0202	6.31e-13	1.0454	0.0095
20258	FEV1/ FVC ratio Z-score (FFR)	0.1781	0.0104	< 2.00E-16	1.0587	0.0112
50	Height	0.4342	0.0202	< 2.00E-16	1.2297	0.0228
30810	Phosphate	0.1017	0.0096	< 2.00E-16	1.044	0.0111
30080	Platelet count	0.2435	0.0181	< 2.00E-16	1.0911	0.0141
30010	Red blood cell count (RBC)	0.1861	0.0144	< 2.00E-16	1.1195	0.0154
30860	Total protein (TP)	0.1387	0.0098	< 2.00E-16	1.0674	0.0141
30870	Triglycerides (TG)	0.1621	0.0243	1.28e-11	1.0363	0.0126
Preprocessing	Waist-to-hip ratio adjusted for BMI (WHRadjBMI)	0.1324	0.0082	< 2.00E-16	1.0595	0.0114
FEV1: Forced expiratory volume in one second, FVC: Forced vital capacity.

## Sheet: Table S5
Supplementary Table S5. Results of association test for 15 quantitative traits in the modeling set.
Field ID	Trait	Effect sizea	Standard error	P-value	R2
30620	Alanine aminotransferase (ALT)	1.46921	0.02717	< 2.00E-16	0.02154
30610	Alkaline phosphatase (ALP)	6.36996	0.05846	< 2.00E-16	0.08101
30650	Aspartate aminotransferase (AST)	0.89808	0.01744	< 2.00E-16	0.01961
21001	Body mass index (BMI)	1.4281	0.01161	< 2.00E-16	0.09656
30690	Cholesterol	0.270873	0.003393	< 2.00E-16	0.06496
30700	Creatinine	2.61483	0.03803	< 2.00E-16	0.03387
30720	Cystatin C	0.038729	0.000365	< 2.00E-16	0.07729
20258	FEV1/ FVC ratio Z-score (FFR)	0.219347	0.002479	< 2.00E-16	0.0642
50	Height	3.28139	0.02296	< 2.00E-16	0.1259
30810	Phosphate	0.0277112	0.0004484	< 2.00E-16	0.02994
30080	Platelet count	19.5211	0.1463	< 2.00E-16	0.1146
30010	Red blood cell count (RBC)	0.106534	0.001051	< 2.00E-16	0.06952
30860	Total protein (TP)	0.8962	0.01106	< 2.00E-16	0.0504
30870	Triglycerides (TG)	0.175224	0.002797	< 2.00E-16	0.04149
Preprocessing	Waist-to-hip ratio adjusted for BMI (WHRadjBMI)	0.005379	8.455e-05	< 2.00E-16	0.02775
a magnitude of relationship between standardized PRS and trait value, FEV1: Forced expiratory volume in one second, FVC: Forced vital capacity.

## Sheet: Table S6
Supplementary Table S6. Ratio of mean absolute residuals for G1 and G10 in the modeling set
Field ID	Trait	Ratio of Mean absolute residuals for G1 and G10
30620	Alanine aminotransferase (ALT)	1.38358
30610	Alkaline phosphatase (ALP)	1.29676
30650	Aspartate aminotransferase (AST)	1.1829
21001	Body mass index (BMI)	1.47442
30690	Cholesterol	1.1411
30700	Creatinine	1.10921
30720	Cystatin C	1.20951
20258	FEV1/ FVC ratio Z-score (FFR)	1.08908
50	Height	1.0691
30810	Phosphate	0.962506
30080	Platelet count	1.23836
30010	Red blood cell count (RBC)	1.06913
30860	Total protein (TP)	1.05919
30870	Triglycerides (TG)	1.53288
Preprocessing	Waist-to-hip ratio adjusted for BMI (WHRadjBMI)	1.01595
FEV1: Forced expiratory volume in one second, FVC: Forced vital capacity.

## Sheet: Table S7
Supplementary Table S7. Error rate outside 1 SD in the decile of the PRS group for each trait in the validation set.
		Decile Group
Field ID	Trait	G1	G2	G3	G4	G5	G6	G7	G8	G9	G10
30620	Alanine aminotransferase (ALT)	0.167	0.193	0.211	0.232	0.244	0.249	0.27	0.292	0.294	0.345
30610	Alkaline phosphatase (ALP)	0.218	0.267	0.263	0.272	0.27	0.297	0.316	0.306	0.329	0.342
30650	Aspartate aminotransferase (AST)	0.223	0.245	0.245	0.251	0.263	0.283	0.284	0.286	0.298	0.306
21001	Body mass index (BMI)	0.19	0.218	0.264	0.263	0.277	0.276	0.31	0.317	0.357	0.386
30690	Cholesterol	0.265	0.287	0.301	0.309	0.281	0.317	0.307	0.332	0.331	0.343
30700	Creatinine	0.285	0.285	0.312	0.295	0.31	0.303	0.312	0.329	0.32	0.342
30720	Cystatin C	0.241	0.255	0.254	0.283	0.276	0.289	0.277	0.302	0.328	0.325
20258	FEV1/ FVC ratio Z-score (FFR)	0.254	0.252	0.27	0.264	0.285	0.281	0.277	0.281	0.277	0.3
50	Height	0.347	0.337	0.347	0.346	0.356	0.365	0.358	0.36	0.367	0.379
30810	Phosphate	0.312	0.317	0.301	0.315	0.328	0.312	0.304	0.316	0.307	0.31
30080	Platelet count	0.232	0.237	0.267	0.284	0.278	0.298	0.292	0.296	0.308	0.342
30010	Red blood cell count (RBC)	0.302	0.305	0.315	0.307	0.324	0.329	0.318	0.33	0.318	0.333
30860	Total protein (TP)	0.301	0.285	0.295	0.297	0.31	0.307	0.306	0.309	0.303	0.312
30870	Triglycerides (TG)	0.11	0.173	0.189	0.219	0.244	0.27	0.281	0.299	0.338	0.391
Preprocessing	Waist-to-hip ratio adjusted for BMI (WHRadjBMI)	0.296	0.281	0.306	0.304	0.287	0.297	0.304	0.311	0.288	0.294
FEV1: Forced expiratory volume in one second, FVC: Forced vital capacity.

## Sheet: Table S8
Supplementary Table S8. Results of association test for 15 quantitative traits in the replication modeling set.
PGS ID	Trait	Effect sizea	Standard error	P-value	R2
PGS002158	Alanine aminotransferase (ALT)	2.12026	0.05993	< 2.00E-16	0.06863
PGS002157	Alkaline phosphatase (ALP)	9.0971	0.1349	< 2.00E-16	0.2056
PGS002159	Aspartate aminotransferase (AST)	1.5727	0.03961	< 2.00E-16	0.08433
PGS002161	Body mass index (BMI)	1.73012	0.02765	< 2.00E-16	0.1761
PGS002108	Cholesterol	0.356711	0.007593	< 2.00E-16	0.1101
PGS002163	Creatinine	4.26141	0.09519	< 2.00E-16	0.1016
PGS002165	Cystatin C	0.0488056	0.0008516	< 2.00E-16	0.1575
PGS001801	FEV1/ FVC ratio Z-score (FFR)	0.326669	0.005799	< 2.00E-16	0.1793
PGS002146	Height	4.07425	0.05998	< 2.00E-16	0.197
PGS002216	Phosphate	0.046799	0.001151	< 2.00E-16	0.09188
PGS002191	Platelet count	25.371	0.3414	< 2.00E-16	0.2354
PGS002123	Red blood cell count (RBC)	0.153449	0.00279	< 2.00E-16	0.1431
PGS002219	Total protein (TP)	1.42892	0.02777	< 2.00E-16	0.14
PGS002197	Triglycerides (TG)	0.231826	0.005154	< 2.00E-16	0.1057
PGS000299	Waist-to-hip ratio adjusted for BMI (WHRadjBMI)	0.008654	0.000386	< 2.00E-16	0.02636
a magnitude of relationship between standardized PRS and trait value, FEV1: Forced expiratory volume in one second, FVC: Forced vital capacity.

## Sheet: Table S9
Supplementary Table S9. Heteroscedasticity tests of 15 quantitative traits in the replication modeling set.
PGS ID	Trait	Statistical index	Breusch-Pagan	Score	F
PGS002158	Alanine aminotransferase (ALT)	χ2	178.039	160.938	162.46
		P-value	1.29918e-40	7.05712e-37	4.85398e-37
PGS002157	Alkaline phosphatase (ALP)	χ2	75.6366	71.1901	71.4717
		P-value	3.40978e-18	3.24411e-17	3.03033e-17
PGS002159	Aspartate aminotransferase (AST)	χ2	37.8226	35.3613	35.4304
		P-value	7.74773e-10	2.73877e-09	2.69493e-09
PGS002161	Body mass index (BMI)	χ2	160.307	163.742	165.2
		P-value	9.69393e-37	1.7228e-37	1.20321e-37
PGS002108	Cholesterol	χ2	137.913	151.991	153.281
		P-value	7.61314e-32	6.36567e-35	4.63558e-35
PGS002163	Creatinine	χ2	19.2737	22.6054	22.6317
		P-value	1.13256e-05	1.98925e-06	1.97764e-06
PGS002165	Cystatin C	χ2	34.415	35.2901	35.3571
		P-value	4.45283e-09	2.84075e-09	2.79663e-09
PGS001801	FEV1/ FVC ratio (FFR)	χ2	0.871919	0.795002	0.794936
		P-value	0.350425	0.372592	0.372627
PGS002146	Height	χ2	7.14463	10.8706	10.8757
		P-value	0.00751887	0.000977028	0.000976132
PGS002216	Phosphate	χ2	6.20645	6.69245	6.69437
		P-value	0.0127286	0.00968222	0.00968034
PGS002191	Platelet count	χ2	81.2265	77.5159	77.8437
		P-value	2.01277e-19	1.31657e-18	1.21586e-18
PGS002123	Red blood cell count (RBC)	χ2	13.395	14.8734	14.884
		P-value	0.000252299	0.000114973	0.000114726
PGS002219	Total protein (TP)	χ2	0.327567	0.344633	0.344597
		P-value	0.567095	0.557167	0.557196
PGS002197	Triglycerides (TG)	χ2	330.408	300.743	306.086
		P-value	7.83369e-74	2.26915e-67	6.06818e-68
PGS000299	Waist-to-hip ratio adjusted for BMI (WHRadjBMI)	χ2	1.03656	1.14546	1.1454
		P-value	0.308623	0.284502	0.284527

## Sheet: Table S10
Supplementary Table S10. Ratio of mean absolute residuals for G1 and G10 in the replication modeling set
PGS ID	Trait	Ratio of Mean absolute residuals for G1 and G10
PGS002158	Alanine aminotransferase (ALT)	1.41827
PGS002157	Alkaline phosphatase (ALP)	1.21694
PGS002159	Aspartate aminotransferase (AST)	1.19501
PGS002161	Body mass index (BMI)	1.34286
PGS002108	Cholesterol	1.32447
PGS002163	Creatinine	1.0905
PGS002165	Cystatin C	1.15821
PGS001801	FEV1/ FVC ratio Z-score (FFR)	1.02325
PGS002146	Height	1.02586
PGS002216	Phosphate	0.952286
PGS002191	Platelet count	1.22715
PGS002123	Red blood cell count (RBC)	1.07117
PGS002219	Total protein (TP)	1.02337
PGS002197	Triglycerides (TG)	1.59719
PGS000299	Waist-to-hip ratio adjusted for BMI (WHRadjBMI)	0.97592

[truncated: 1 more sheets: Table S11]
